# Supplementary material for: Circulating microRNAs as Potential Diagnostic Tools for Asthma and for Indicating Severe Asthma Risk
Source: Int J Mol Sci. 2025 Jul 11;26(14):6676. doi: 10.3390/ijms26146676 (PMC12294692; doi:10.3390/ijms26146676)
Supplement: Supplementary file 1 [file ijms-26-06676-s001.zip]

Archive with 2 entries (2 files):
- ijms-3696383-supplementary changes approved.docx
- Figures_SuppInfo REVISED V2.pdf
